# Supplementary material for: CC5 and CC8, Two Disintegrin Isoforms from Cerastes cerastes Snake Venom Decreased Inflammation Response In Vitro and In Vivo
Source: Int J Mol Sci. 2023 Aug 4;24(15):12427. doi: 10.3390/ijms241512427 (PMC10418880; doi:10.3390/ijms241512427)
Supplement: Supplementary file 1 [file ijms-24-12427-s001.zip]

Archive with 1 entries (1 files):
- ijms-2497082-supplementary.pdf
